# Supplementary material for: Safety and Immunogenicity of the Monovalent Omicron XBB.1.5-Adapted BNT162b2 COVID-19 Vaccine in Individuals ≥12 Years Old: A Phase 2/3 Trial
Source: Vaccines (Basel). 2024 Jan 24;12(2):118. doi: 10.3390/vaccines12020118 (PMC10893482; doi:10.3390/vaccines12020118)
Supplement: Supplementary file 1 [file vaccines-12-00118-s001.zip]

Archive with 1 entries (1 files):
- vaccines-2800297-supplementary.pdf
